# Supplementary material for: Suspected rodenticide exposures in humans and domestic animals: Data from inquiries to the Norwegian Poison Information Centre, 2005–2020
Source: PLoS One. 2022 Dec 8;17(12):e0278642. doi: 10.1371/journal.pone.0278642 (PMC9731470; doi:10.1371/journal.pone.0278642)
Supplement: S1 Data — (XLSX) [file pone.0278642.s001.xlsx]

## Sheet: Ark1
Number of inquiries
Year	Humans	Animals
2005	125	176
2006	66	169
2007	134	225
2008	125	219
2009	102	223
2010	101	197
2011	93	176
2012	95	210
2013	99	188
2014	105	233
2015	76	168
2016	90	191
2017	95	107
2018	74	89
2019	47	80
2020	59	98
Sum	1486	2749
Type of rodenticides
Rodenticide (humans)	Number of inquiries	%
FGAR	36	0.0242261
SGAR	1004	0.675639
Alphachloralose	22	0.0148048
Other	16	0.0107672
Unknown rodenticide	408	0.274563
Sum	1486
Rodenticide (animals)	Number of inquiries	%
FGAR	109	0.0396508
SGAR	2169	0.789014
Alphachloralose	58	0.0210986
Other	14	0.00509276
Unknown rodenticide	399	0.145144
Sum	2749
Age (humans)
Age	Number of inquiries
0-4 år	748
5-9 years	85
10-19 years	35
20-69 years	436
> 70 years	8
Age unknown	69
Children, age unknown but <10 years	105
Sum	1486
Risk assessment
Risk assessment	Humans	Animals
Poisoning unlikely	628	619
Mild poisoning	112	296
Moderate poisoning	73	367
Severe poisoning	107	338
Difficult to assess the danger	473	1099
Symptoms not consistent with poisoning	93	30
Sum	1486	2749
Recommended treatment
Recommended treatment (humans)	Number of inquiries	%
No treatment or treatment at home	703	0.473082
Treatment at doctors	101	0.0679677
Treatment at hospital	116	0.0780619
General advice regarding toxicity	387	0.260431
Other reply	179	0.120458
Sum	1486
Recommended treatment (animals)	Number of inquiries	%
No treatment or treatment at home	857	0.31175
Treatment at veterinariens	750	0.272826
Treatment not relevant	10	0.00363769
General advice regarding toxicity	720	0.261913
Other reply	412	0.149873
Sum	2749
Inquiries per month
Month	Humans	Animals
January	89	210
February	84	174
March	146	222
April	148	222
May	157	178
June	125	147
July	174	258
August	102	185
September	97	202
October	145	365
November	113	347
December	106	239
Sum	1486	2749
